# Supplementary material for: Genomic Insights Into the Evolutionary History of Berardius Beaked Whales: Speciation Driven by Resource Specialization, Gigantism and Thermal Barriers?
Source: Mol Ecol. 2026 Jun 17;35(12):e70426. doi: 10.1111/mec.70426 (PMC13275336; doi:10.1111/mec.70426)
Supplement: Supplementary file 2 — Table S1: Sample information and mapping results for Berardius beaked whales sequenced in this study. Table S2: Information on the genome assemblies and/or raw read data accessed for nuclear analyses as well as input parameters for the nuclear phylogeny in MCMCtree. Table S3: Mitogenome accessions or raw data used to assemble mitogenomes for the mitochondrial phylogeny in Figure 3. Table S4: Partitions and nucleotide substitution models used for the mitochondrial genome calibrated phylogeny in BEAST. Table S5: Results from the ABBA‐BABA tests. The test follows (((P1, P2), P3)O), where P1, P2 and P3 are the species of interest and O is an outgroup (not included in the table). A theoretical basis behind the test is that without introgression, the allelic patterns for ancestral (A) and derived (B) alleles across the four genomes should be equally split between ABBA or BABA patters (i.e., P2 should share an equal number of derived alleles with P3 as it does with P1), resulting in a D‐statistic of zero. An excess in ABBA patterns suggests introgression between P2 and P3 (positive D‐statistic), whereas an excess in BABA patterns suggests introgression between P1 and P3 (negative D‐statistic). Table S6: Inferred lower (recent) and upper (ancient) bounds for estimating end of gene flow for Berardius lineage pairings and the pre‐divergence effective population size used as input for simulations. Table S7: Genome‐wide autosomal pairwise percent distances between Berardius species and select beaked whale outgroup species. Table S8: Results from Kolmogorov–Smirnov tests calculating whether the distribution of distance across 1 Mb and 100 kb autosomal and allosomal windows between species is significant. Significant tests with a p‐value < 0.05 have an * symbol. Table S9: Proportion heterozygous sites calculated with autosomes, repeat masked autosomes and after filtering sites to account for DNA damage or sequencing errors following Hempel et al. (2024)*, for Berardius beaked wha [file MEC-35-e70426-s002.xlsx]

## Sheet: Table S1
Supplementary Table S1: Sample information and mapping results for Berardius beaked whales sequenced in this study.
Scientific name	Common name	Field ID	SWFSC ID	Tissue type	Year collected	Country	Latitude	Longitude	Sex	mtDNA analysis	mitogenome depth of coverage (x)	nuDNA analysis	Nuclear genome depth of coverage (x)
Berardius minimus	Sato's beaked whale	MFR970728.01	z0007969	skin	1997	USA	55.2333	-166.933	U	yes	> 100	some	13
Berardius minimus	Sato's beaked whale	0704-BW-DM-01	z0041749	skin	2004	USA	53.4	-166.483	F	yes	> 100	yes	21
Berardius bairdii	Baird's beaked whale	VM2405	z0017152	skin	2000	USA	41.2833	-124.05	M	yes	> 100	no	6
Berardius bairdii	Baird's beaked whale	MAC080807.01	z0076728	skin	2008	USA	44.7667	-127.6	U	yes	> 100	yes	32
Berardius arnuxii	Arnoux's beaked whale	BarNZ06	z0186313	skin	2013	NZ	-46.4883	168.256	F	yes	> 100	yes	27

## Sheet: Table S2
Supplementary Table S2: Information on the genome assemblies and/or raw read data accessed for nuclear analyses as well as input paramters for the nuclear phylogeny in MCMCtree.
Scientific name	Common name	NCBI Accession ID	ENA Run Accession ID	Associated study/Contributor	Included in nuclear phylogeny
Berardius arnuxii	Arnoux's beaked whale	NA	NA	This study	Y
Berardius bairdii	Baird's beaked whale	NA	NA	This study	Y
Berardius minimus (z0041749)	Sato's beaked whale	NA	NA	This study	Y
Mesoplodon bidens	Sowerby's beaked whale	NA	SRR7704819	DNA Zoo	N
Mesoplodon densirostris	Blainville's beaked whale	NA	SRR13167975	DNA Zoo	N
Mesoplodon europaeus	Gervais' beaked whale	NA	SRR13167974	DNA Zoo	Y
Mesoplodon stejnegeri	Stejneger's beaked whale	NA	SRR13167970	DNA Zoo	N
Ziphius cavirostris	Cuvier's beaked whale	GCA_004364475	SRR11434617	Broad Institute	N
Orcinus orca	Killer whale	GCF_937001465.1	NA	Wellcome Sanger Institute	Y
Phocoena sinus	Vaquita	GCF_008692025.1	NA	Morin et al. 2021	Y
Delphinapterus leucas	Beluga whale	GCF_002288925.2	NA	BC Cancer Agency	Y
Calibration node	Fossil used	Node minimum age (Ma)	Node maximum age (Ma)	Evidence	Reference
Crown Odontoceti	Ferecetotherium kelloggi	Hard 23 mya	Soft 36.47	Fossil, molecular	Mchedlidze 1970; McGowen et al. 2020
Crown ziphiidae	Archaeoziphius microglenoideus	Hard 13.2 mya	Soft 17.99	Fossil, molecular	Lambert and Louwye 2006; McGowen et al. 2020
Phocoenidae + Monodontidae	Salumiphocoena stocktoni	Hard 7.5 mya	Soft 19.5	Fossil	Kellogg 1927; Wilson 1973; Geisler et al. 2011; McGowen et al. 2020
References
Lambert, O. and Louwye, S., 2006. Archaeoziphius microglenoideus, a new primitive beaked whale (Mammalia, Cetacea, Odontoceti) from the Middle Miocene of Belgium. Journal of Vertebrate Paleontology, 26(1), pp.182-191.
McGowen, M.R., Tsagkogeorga, G., Álvarez-Carretero, S., Dos Reis, M., Struebig, M., Deaville, R., Jepson, P.D., Jarman, S., Polanowski, A., Morin, P.A. and Rossiter, S.J., 2020. Phylogenomic resolution of the cetacean tree of life using target sequence capture. Systematic biology, 69(3), pp.479-501.
Mchedlidze GA: Nekotorye obshie cherty istorii kitoobraznykh. (Some general characteristics of the evolution of cetaceans). Metsniereba Press, Institut Paleobiologii Akademia Nauk, Gruzinskoi SSR, Tbilisi, Georgia; 1970:1-112.
Morin, P.A., Archer, F.I., Avila, C.D., Balacco, J.R., Bukhman, Y.V., Chow, W., Fedrigo, O., Formenti, G., Fronczek, J.A., Fungtammasan, A. and Gulland, F.M., 2021. Reference genome and demographic history of the most endangered marine mammal, the vaquita. Molecular Ecology Resources, 21(4), pp.1008-1020.

## Sheet: Table S3
Supplementary Table S3: Mitogenome accessions or raw data used used to assemble mitogenomes for the mitochondrial phylogeny in Figure 3.
Scientific name	Common name	NCBI Accession ID	ENA Run Accession ID	Associated study
Kogia sima	Dwarf sperm whale	NC_041303	NA	Shan, Tian, and Liu 2019
Kogia breviceps	Pygmy sperm whale	NC_005272	NA	Arnason et al. 2004
Mesoplodon europaeus	Gervais' beaked whale	NC_021434	NA	Morin et al. 2012
Hyperoodon ampullatus	Southern bottlenose whale	AJ554056	NA	Arnason et al. 2004
Indopacetus pacificus	Tropical bottlenose whale	NC_034348	NA	Yao et al. 2019
Monodon monoceros	Narwhal	NC_005279	NA	Arnason et al. 2004
Orcinus orca	Killer whale	KF418382.1	NA	Foote et al. 2013
Phocoena phocoena	Harbor porpoise	MT948111.1	NA	Chehida et al. 2020
Tursiops aduncus	Indo-Pacific bottlenose dolphin	NC_012058	NA	Xiong et al. 2009
Ziphius cavirostris	Goose-beaked whale	NC_021435	NA	Morin et al. 2012
Berardius arnuxii	Arnoux's beaked whale	NA	SRR10251437	McGowen et al. 2020
Berardius arnuxii	Arnoux's beaked whale	NA	NA	This study (SWFSC ID z0186313)
Berardius bairdii	Baird's beaked whale	AJ554057	NA	Arnason et al. 2004
Berardius bairdii	Baird's beaked whale	NA	NA	This study (SWFSC ID z0017152)
Berardius bairdii	Baird's beaked whale	NA	NA	This study (SWFSC ID z0076728)
Berardius minimus	Sato's beaked whale	NA	NA	This study (SWFSC ID z0007969)
Berardius minimus	Sato's beaked whale	NA	NA	This study (SWFSC ID z0041749)
References
Arnason, U., Gullberg, A. and Janke, A., 2004. Mitogenomic analyses provide new insights into cetacean origin and evolution. Gene, 333, pp.27-34.
Ben Chehida, Y., Thumloup, J., Schumacher, C., Harkins, T., Aguilar, A., Borrell, A., Ferreira, M., Rojas-Bracho, L., Robertson, K.M., Taylor, B.L. and Víkingsson, G.A., 2020. Mitochondrial genomics reveals the evolutionary history of the porpoises (Phocoenidae) across the speciation continuum. Scientific Reports, 10(1), p.15190.
Foote, A.D., Newton, J., Ávila-Arcos, M.C., Kampmann, M.L., Samaniego, J.A., Post, K., Rosing-Asvid, A., Sinding, M.H.S. and Gilbert, M.T.P., 2013. Tracking niche variation over millennial timescales in sympatric killer whale lineages. Proceedings of the Royal Society B: Biological Sciences, 280(1768), p.20131481.
McGowen, M.R., Tsagkogeorga, G., Álvarez-Carretero, S., Dos Reis, M., Struebig, M., Deaville, R., Jepson, P.D., Jarman, S., Polanowski, A., Morin, P.A. and Rossiter, S.J., 2020. Phylogenomic resolution of the cetacean tree of life using target sequence capture. Systematic biology, 69(3), pp.479-501.
Morin, P.A., Duchene, S., Lee, N., Durban, J. and Claridge, D., 2012. Preliminary analysis of mitochondrial genome phylogeography of Blainville’s, Cuvier’s and Gervais’ beaked whales. Report to the Scientific Committee of the International Whaling Commission, SC/64/SM14.
Shan, L., Tian, R. and Liu, Y., 2019. The complete mitochondrial genome of the dwarf sperm whale Kogia sima (Cetacea: Kogiidae). Mitochondrial DNA Part B, 4(1), pp.72-73.
Xiong, Y.E., Brandley, M.C., Xu, S., Zhou, K. and Yang, G., 2009. Seven new dolphin mitochondrial genomes and a time-calibrated phylogeny of whales. BMC Evolutionary Biology, 9, pp.1-13.
Yao, C.J., Audira, G., Wu, P.J. and Hsiao, C.D., 2018. The Complete Mitogenome of Longman's Beaked Whale (Indopacetus pacificus)(Chordata: Ziphiidae). Collection and Research, (31), pp 1-7 1.

## Sheet: Table S4
Supplementary Table S4: Paritions and nucleotide substitution models used for the mitochondrial genome calibrated phylogeny in BEAST.
Subset	PartitionFinder2 Suggestion	Compatible BEAUTI input
Subset1: 7676-8458\3 8804-9097\3 12822-13958\3 9099-10478\3 2576-3529\3 982-2575 1-981 8459-8803\3 10479-12296\3 3530-4570\3 6800-6997\3 6998-7675\3;	GTR+G+X	GTR
Subset2: 6801-6997\3 9100-10478\3 2577-3529\3 8460-8803\3 8805-9097\3 10480-12296\3 3531-4570\3 6999-7675\3;	HKY+I+X	HKY
Subset3: 3532-4570\3 10481-12296\3 8806-9097\3 8461-8803\3 2578-3529\3 12824-13958\3;	TRN+I+X	TN93
Subset4: 6119-6799\3 4571-6118\3;	TRNEF+I	TN93
Subset5: 4572-6118\3 6120-6799\3 7677-8458\3 12823-13958\3;	HKY+I+X	HKY
Subset6: 6802-6997\3 9098-10478\3 6121-6799\3 7678-8458\3 4573-6118\3 7000-7675\3;	TRN+I+X	TN93
Subset7: 12298-12821\3 12297-12821\3;	HKY+G+X	HKY
Subset8: 12299-12821\3;	HKY+G+X	HKY

## Sheet: Table S5
Supplementary Table S5: Results from the ABBA-BABA tests. The test follows (((P1,P2),P3)O), where P1,P2, and P3 are the species of interest and O is an outgroup (not included in the table). A theoretical basis behind the test is that without introgression, the allelic patterns for ancestral (A) and derived (B) alleles across the four genomes should be equally split between ABBA or BABA patters (i…
P1	P2	P3	nABBA	nBABA	Dstat	jackEst	SE	Z
B. minimus (z0041749)	B. bairdii	B. arnuxii	1862451	269077	0.747527	0.747527	0.00212805	351.273
B. bairdii	B. arnuxii	B. minimus (z0041749)	269077	457672	-0.259505	-0.259505	0.00508888	-50.9945
B. minimus (z0041749)	B. arnuxii	B. bairdii	1862451	457672	0.605476	0.605476	0.00495671	122.153

## Sheet: Table S6
Supplementary Table S6: Inferred lower (recent) and upper (ancient) bounds for estimating end of gene flow for Berardius lineage pairings and the pre-divergence effective population size used as input for simulations.
hPSMC lineage 1	hPSMC lineage 2	Inferred recent bound for divergence (ya)	Inferred ancient bound for divergence (ya)	pre-divergence effective population size for simulations
Sato's beaked whale (z0041749)	Arnoux's beaked whale	450000	900000	20000
Sato's beaked whale (z0041749)	Baird's beaked whale	300000	800000	20000
Baird's beaked whale	Arnoux's beaked whale	100000	400000	10000

## Sheet: Table S7
Supplementary Table S7: Genome-wide autosomal pairwise percent distances between Berardius species and select beaked whale outgroup species.
	Z. cavirostris	M. stejnegeri	M. europaeus	M. densirostris	M. bidens	B. minimus (z0007969)	B. bairdii	B. arnuxii
M. stejnegeri	0.01424
M. europaeus	0.01435	0.00975
M. densirostris	0.01437	0.00566	0.00988
M. bidens	0.01447	0.01008	0.00965	0.01022
B. minimus (z0007969)	0.01712	0.01803	0.01815	0.01814	0.01826
B. bairdii	0.01715	0.01806	0.01818	0.01817	0.01829	0.00315
B. arnuxii	0.01712	0.01803	0.01815	0.01814	0.01827	0.00336	0.00163
B. minimus (z0041749)	0.01713	0.01804	0.01816	0.01815	0.01827	0.00136	0.00316	0.00338

## Sheet: Table S8
Supplementary Table S8: Results from Kolmogorov-Smirnov tests calculating whether the distribution of distance across 1Mb and 100kb autosomal and allosomal windows between species is significant. Significant tests with a p-value less than 0.05 have an * symbol
Autosomal		D	p-value
1 Mb windows
Species pair 1	Species pair 2
B. minimus (z0007969)- B. bairdii	B. minimus (z0007969) - B. arnuxii	0.13006	< 0.001*
B. minimus (z0041749)- B. bairdii	B. minimus (z0041749) - B. arnuxii	0.12537	< 0.001*
100 kb windows
B. minimus (z0007969)- B. bairdii	B. minimus (z0007969) - B. arnuxii	0.076649	< 0.001*
B. minimus (z0041749)- B. bairdii	B. minimus (z0041749) - B. arnuxii	0.077573	< 0.001*
Allosomal		D	p-value
1 Mb windows
B. minimus (z0007969)- B. bairdii	B. minimus (z0007969) - B. arnuxii	0.051948	0.9855
B. minimus (z0041749)- B. bairdii	B. minimus (z0041749) - B. arnuxii	0.064935	0.9016
100 kb windows
B. minimus (z0007969)- B. bairdii	B. minimus (z0007969) - B. arnuxii	0.014409	0.9987
B. minimus (z0041749)- B. bairdii	B. minimus (z0041749) - B. arnuxii	0.024496	0.7992

## Sheet: Table S9
Supplementary Table S9: Proportion heterozygous sites calculated with autosomes, repeat masked autosomes, and after filtering sites to account for DNA damage or sequencing errors following Hempel et al. 2024*, for Berardius beaked whales and select beaked whale outgroups.
Common name	Scientific name	Sample/Accession ID	Unmasked heterozygosity	Repeat masked heterozygosity	DNA damage filtered repeat masked heterozygosity
Goose-beaked whale	Z. cavirostris	SRR11434617	0.00555332	0.0051422	0.00423411
Stejneger's beaked whale	M. stejnegeri	SRR13167970	0.00131826	0.00124672	0.00114239
Gervais's beaked whale	M. europaeus	SRR13167974	0.00239981	0.00226053	0.00210876
Blainville's beaked whale	M. densirostris	SRR13167975	0.00172041	0.00167685	0.00158875
Sowerby's beaked whale	M. bidens	SRR7704819	0.00206389	0.0019377	0.00149538
Sato's beaked whale	B. minimus	z0007969	0.00464081	0.00446178	0.00180125
Baird's beaked whale	B. bairdii	z0076728	0.0016277	0.0013441	0.000651067
Arnoux's beaked whale	B. arnuxii	z0186313	0.00183152	0.0016382	0.00108217
Sato's beaked whale	B. minimus	z0041749	0.00233856	0.00215869	0.00171417
*Hempel, E., Faith, J.T., Preick, M., de Jager, D., Barish, S., Hartmann, S., Grau, J.H., Moodley, Y., Gedman, G., Pirovich, K.M. and Bibi, F., 2024. Colonial-driven extinction of the blue antelope despite genomic adaptation to low population size. Current Biology, 34(9), pp.2020-2029.
